# Supplementary material for: Air Pollution and Primary DNA Damage among Zagreb (Croatia) Residents: A Cross-Sectional Study
Source: J Xenobiot. 2024 Mar 13;14(1):368–79. doi: 10.3390/jox14010023 (PMC10971122; doi:10.3390/jox14010023)
Supplement: Supplementary file 1 [file jox-14-00023-s001.zip]

Archive with 1 entries (1 files):
- jox-2874009-supplementary.pdf
